# Supplementary material for: Cryo-electron tomography reveals structural insights into the membrane remodeling mode of dynamin-like EHD filaments
Source: Nat Commun. 2022 Dec 10;13:7641. doi: 10.1038/s41467-022-35164-x (PMC9741607; doi:10.1038/s41467-022-35164-x)
Supplement: Supplementary file 9 — Source Data [file 41467_2022_35164_MOESM9_ESM.xlsx]

## Sheet: Supp. Fig. 2B
ATPase data for Supplementary Fig. 2B
	Stimulated	%ATP left			Non-Stimulated	%ATP left
	0 mins				0 mins
	Exp. 1	95.2			Exp. 1	95.2
	Exp. 2	96.2			Exp. 2	96.2
	Exp. 3	96.7			Exp. 3	96.7
	10 mins				10 mins
	Exp. 1	23.4			Exp. 1	93.8
	Exp. 2	24			Exp. 2	94.4
	Exp. 3	24.3			Exp. 3	94.3
	20 mins				20 mins
	Exp. 1	15.4			Exp. 1	92.4
	Exp. 2	16			Exp. 2	93.4
	Exp. 3	15.2			Exp. 3	92.9
	40 mins				40 mins
	Exp. 1	10.7			Exp. 1	89.3
	Exp. 2	11			Exp. 2	89.7
	Exp. 3	10.9			Exp. 3	90.4
	60 mins				60 mins
	Exp. 1	9			Exp. 1	86.5
	Exp. 2	9.8			Exp. 2	86.8
	Exp. 3	10.2			Exp. 3	85.8
	90 mins				90 mins
	Exp. 1	8.6			Exp. 1	81.7
	Exp. 2	8.6			Exp. 2	81.6
	Exp. 3	8.5			Exp. 3	81.9
	120 mins				120 mins
	Exp. 1	7.9			Exp. 1	77.6
	Exp. 2	7.7			Exp. 2	79
	Exp. 3	7.8			Exp. 3	78

## Sheet: Fig. 5A
Data plotted in Fig. 5A
Tube radius R (nm)	Helix angle (°)
27	45
49.65	18.8
62.15	21
50.45	39.8
47.25	30.2
49.35	23.6
48.6	24.5
49.7	28.3
41	42
61	23
41.5	36
32	37
46.5	31
47	27
30.5	54.6
28.5	46.8
18	53.4
23.65	45.2
50.5	18.6
44.5	46
39.5	35.4
20	57.3
40.5	33
53.65	21.7
32	38
31.5	46
40	37.5
48.5	25
25.5	52.3
56.5	17.5
47.45	39.9
54.5	19.9
45.1	32.6
25.35	52.5
20.8	49.6
31.5	51.3
41	36.6
44	41.4
56.5	29.6
38.6	42.8
44.6	40.7
52.8	31.5
48.2	30.5
52	31.6
16.75	68.8
43.8	36.6
50.75	25.8
60	30.8
44.55	43.4
32.05	39.7
56.95	21
55.75	26.7
60.75	18
59	29.7
60.1	29.2
39.25	52.3
54.3	34
61.25	18.3
40	35.6
36.3	44.3
58.2	33.2
